# Supplementary material for: Development of an Anti-Zearalenone Nanobody Phage Display Library and Preparation of Specific Nanobodies
Source: Curr Issues Mol Biol. 2025 Feb 27;47(3):157. doi: 10.3390/cimb47030157 (PMC11940844; doi:10.3390/cimb47030157)
Supplement: Supplementary file 1 [file cimb-47-00157-s001.zip]

Archive with 1 entries (1 files):
- cimb-3447794-supplementary.pdf
